# Supplementary material for: Dual Antimicrobial Activity of HTCC and Its Nanoparticles: A Synergistic Approach for Antibacterial and Antiviral Applications Through Combined In Silico and In Vitro Studies
Source: Polymers (Basel). 2024 Oct 25;16(21):2999. doi: 10.3390/polym16212999 (PMC11548688; doi:10.3390/polym16212999)
Supplement: Supplementary file 1 [file polymers-16-02999-s001.zip]

Archive with 1 entries (1 files):
- polymers-3234345-supplementary.pdf
